# Supplementary material for: The influence of tart cherries (Prunus Cerasus) on vascular function and the urinary metabolome: a randomised placebo-controlled pilot study
Source: J Nutr Sci. 2021 Sep 13;10:e73. doi: 10.1017/jns.2021.68 (PMC8453453; doi:10.1017/jns.2021.68)
Supplement: Supplementary file 1 [file jnssup.zip]

Archive with 2 entries (2 files):
- S2048679021000689sup001.doc
- S2048679021000689sup002.docx
